# Supplementary material for: Validating a Four-Factor Model of Psychopathic Personality from the Triarchic Psychopathy Measure (TriPM) Across Community and Incarcerated Samples
Source: Behav Sci (Basel). 2025 Nov 5;15(11):1503. doi: 10.3390/bs15111503 (PMC12649613; doi:10.3390/bs15111503)
Supplement: Supplementary file 1 [file behavsci-15-01503-s001.zip]

Archive with 1 entries (1 files):
- behavsci-3749225-supplementary.pdf
